# Supplementary material for: Development and Validation of a Panel of One-Step Four-Plex qPCR/RT-qPCR Assays for Simultaneous Detection of SARS-CoV-2 and Other Pathogens Associated with Canine Infectious Respiratory Disease Complex
Source: Viruses. 2023 Sep 5;15(9):1881. doi: 10.3390/v15091881 (PMC10535912; doi:10.3390/v15091881)
Supplement: Supplementary file 1 [file viruses-15-01881-s001.zip]

Archive with 1 entries (1 files):
- viruses-2572311-supplementary.pdf
